# Supplementary material for: An Integrative Analysis of Transcriptomics and Proteomics Reveals Novel Insights into the Response in the Midgut of Spodoptera frugiperda Larvae to Vip3Aa
Source: Toxins (Basel). 2022 Jan 13;14(1):55. doi: 10.3390/toxins14010055 (PMC8781260; doi:10.3390/toxins14010055)
Supplement: Supplementary file 1 [file toxins-14-00055-s001.zip]

Archive with 2 entries (2 files):
- toxins-1509842-SI-Figure S1.pdf
- toxins-1509842-SI-Table S1-S8.xlsx
